# Supplementary material for: Use of Zebrafish Embryo Assay to Evaluate Toxicity and Safety of Bioreactor-Grown Exopolysaccharides and Endopolysaccharides from European Ganoderma applanatum Mycelium for Future Aquaculture Applications
Source: Int J Mol Sci. 2021 Feb 7;22(4):1675. doi: 10.3390/ijms22041675 (PMC7914815; doi:10.3390/ijms22041675)
Supplement: Supplementary file 1 [file ijms-22-01675-s001.zip]

Archive with 1 entries (1 files):
- ijms-1101437-supplementary.wmv
